# Supplementary material for: Bacterial factors required for Streptococcus pneumoniae coinfection with influenza A virus
Source: J Biomed Sci. 2021 Aug 27;28:60. doi: 10.1186/s12929-021-00756-0 (PMC8395381; doi:10.1186/s12929-021-00756-0)
Supplement: Supplementary file 3 — Additional file 3. Metabolome comparison of S3-wild-type strain and S3-ΔPA mutant. [file 12929_2021_756_MOESM3_ESM.xlsx]

## Sheet: Negaive_WT VS del PA
id	KEGG	bacteria	MS2 score	MS1 name	MS1 ppm	MS2_name	mean (S3-WT)	mean (S3-DPA)	VIP	p_value	q_value	foldchange (DPA/WT)	log2foldchange (DPA/WT)
4	C00049	Y	0.977593	NA	NA	L-Aspartic acid	0.000532714	0.00183537	2.15804	0.00639393	0.692463	3.44532	1.78464
10	C14302	NA	0.935238	NA	NA	(±)-2-(1-Methylpropyl)-4,6-dinitrophenol	0.00019929	0.000186449	1.81573	0.0398948	0.94937	0.935566	-0.0960887
21	C01657	NA	0.684032	NA	NA	N-Acetyl-L-tyrosine	5.98463e-05	5.52968e-05	1.85661	0.0474671	0.94937	0.92398	-0.114066
38	NA	NA	NA	NA	NA	NA	0.000308409	0.000219539	1.98116	0.0260458	0.94937	0.711844	-0.490367
113	NA	NA	NA	NA	NA	NA	1.35673e-07	0.000182676	2.22053	0.000461707	0.0907519	1346.44	10.3949
246	NA	NA	NA	NA	NA	NA	1.35673e-07	0.000132451	2.22092	0.000149407	0.0580508	976.248	9.9311
247	NA	NA	NA	NA	NA	NA	1.35673e-07	2.21376e-05	2.22052	0.000110427	0.0580508	163.168	7.35022
250	NA	NA	NA	NA	NA	NA	1.35673e-07	0.00171273	2.22137	0.000191265	0.0580508	12623.9	13.6239
253	NA	NA	NA	NA	NA	NA	1.35673e-07	0.000931642	2.22126	0.000214407	0.0580508	6866.8	12.7454
287	NA	NA	NA	unsym-Bis(4'-chlorophenyl)ethylene	11.6849	NA	0.000312975	0.000276705	2.04922	0.0144816	0.94937	0.884112	-0.177699
319	NA	NA	NA	NA	NA	NA	0.000104371	9.43779e-05	2.00186	0.0176352	0.94937	0.904253	-0.145202
322	NA	NA	NA	NA	NA	NA	0.000229179	0.000168863	1.92532	0.023579	0.94937	0.73682	-0.440617
325	NA	NA	NA	NA	NA	NA	0.000598754	0.000309785	1.92924	0.0452889	0.94937	0.517383	-0.950694
384	NA	NA	NA	NA	NA	NA	0.000110294	8.71501e-05	1.71829	0.0459858	0.94937	0.790163	-0.339777
453	NA	NA	NA	Benoxacor	-0.911935	NA	7.28e-05	0.000115961	2.13215	0.00472251	0.606316	1.59287	0.671628
489	NA	NA	NA	NA	NA	NA	0.000221681	0.000400634	1.99477	0.0112338	0.94937	1.80726	0.853803
496	NA	NA	NA	NA	NA	NA	2.51085e-05	4.50096e-05	1.7687	0.0455297	0.94937	1.7926	0.842055
617	NA	NA	NA	NA	NA	NA	0.000120792	0.000190613	1.88408	0.0345237	0.94937	1.57802	0.658117
633	NA	NA	NA	NA	NA	NA	0.000124069	0.000137101	1.84766	0.0285724	0.94937	1.10503	0.144091
664	NA	NA	NA	NA	NA	NA	0.000133176	2.10447e-05	2.17802	0.0138775	0.94937	0.158022	-2.6618
681	NA	NA	NA	NA	NA	NA	0.000308894	0.000656154	2.12995	0.00503864	0.606316	2.1242	1.08692
691	NA	NA	NA	NA	NA	NA	0.00029476	0.000645414	2.14379	0.00319339	0.494063	2.18963	1.13069
734	NA	NA	NA	NA	NA	NA	1.29847e-05	5.03298e-05	2.12925	0.000502781	0.0907519	3.87609	1.9546
854	NA	NA	NA	NA	NA	NA	7.61187e-05	5.76748e-05	2.00047	0.0422544	0.94937	0.757696	-0.40031
897	NA	NA	NA	NA	NA	NA	3.5707e-05	2.93612e-05	2.15853	0.0108962	0.94937	0.822282	-0.282296
905	NA	NA	NA	NA	NA	NA	0.000136507	0.000118467	1.99669	0.0337078	0.94937	0.867847	-0.204488

## Sheet: Positive_WT VS del PA
id	KEGG	microbiota	MS2 score	MS1 name	MS1 ppm	MS2_name	mean (S3-WT)	mean (S3-DPA)	VIP	p_value	q_value	foldchange (DPA/WT)	log2foldchange (DPA_WT)
4	NA	NA	0.999011	NA	NA	6,8-Dihydroxy-1,7-diprenylxanthone-2-carboxylic acid	7.99201e-05	5.43758e-05	1.84071	0.0481163	0.903326	0.680377	-0.555593
14	NA	NA	0.97629	NA	NA	Saussurea lactone	5.14825e-05	4.62792e-05	1.95447	0.00963053	0.893828	0.898931	-0.153718
17	C00051	Y	0.962453	NA	NA	Glutathione	3.06263e-05	3.99458e-05	1.95311	0.0424405	0.903326	1.3043	0.383273
42	NA	NA	0.882503	NA	NA	Heptyl cinnamate	8.13102e-05	8.61615e-05	1.8687	0.0356095	0.903326	1.05966	0.083608
44	NA	NA	0.87805	NA	NA	N-Methylsalsolinol	0.000213486	0.000201978	1.84588	0.0380182	0.903326	0.946095	-0.0799431
45	C01168	NA	0.87735	NA	NA	Pseudouridine 5'-phosphate	3.55086e-05	5.48976e-05	1.95171	0.0230668	0.903326	1.54604	0.628576
65	NA	NA	0.733234	NA	NA	Valyl-Proline	9.71904e-05	0.000203544	2.00224	0.0283062	0.903326	2.09428	1.06645
74	C07604	NA	0.634403	NA	NA	Ginkgolide J	4.49057e-05	3.19461e-05	1.91179	0.0376767	0.903326	0.711405	-0.491257
86	NA	NA	0.522827	NA	NA	Tyrosyl-Proline	5.10862e-05	0.000179341	2.03247	0.0266645	0.903326	3.51056	1.8117
141	NA	NA	NA	NA	NA	NA	7.42346e-05	7.07956e-05	1.91881	0.0284145	0.903326	0.953674	-0.0684326
144	NA	NA	NA	NA	NA	NA	0.000197731	0.000189331	1.75538	0.0470544	0.903326	0.957519	-0.062627
149	NA	NA	NA	NA	NA	NA	7.93725e-05	5.28812e-05	1.88356	0.0435523	0.903326	0.666241	-0.585885
183	NA	NA	NA	NA	NA	NA	0.0011161	0.000675547	1.98751	0.00926755	0.893828	0.605277	-0.724333
184	NA	NA	NA	NA	NA	NA	0.000849276	0.000462367	1.99861	0.00580734	0.893828	0.544425	-0.877196
200	NA	NA	NA	NA	NA	NA	3.49406e-05	2.48298e-05	2.01916	0.00572944	0.893828	0.710629	-0.492832
201	NA	NA	NA	NA	NA	NA	0.000172365	0.00027376	1.82487	0.0476617	0.903326	1.58826	0.667451
253	NA	NA	NA	NA	NA	NA	2.02355e-05	4.02364e-05	2.00638	0.0105191	0.893828	1.98841	0.991615
255	NA	NA	NA	NA	NA	NA	1.92789e-05	3.2238e-05	1.84274	0.038227	0.903326	1.67219	0.741742
257	NA	NA	NA	NA	NA	NA	3.31946e-05	6.22478e-05	1.92535	0.019212	0.903326	1.87524	0.907074
258	NA	NA	NA	NA	NA	NA	1.37749e-05	2.1945e-05	1.93221	0.0179177	0.903326	1.59312	0.671853
259	NA	NA	NA	NA	NA	NA	8.66808e-05	0.000152986	1.96621	0.00303363	0.893828	1.76493	0.819612
260	NA	NA	NA	NA	NA	NA	4.79703e-05	8.81946e-05	1.97218	0.0111865	0.893828	1.83852	0.878548
261	NA	NA	NA	NA	NA	NA	0.000233803	0.000400547	1.94104	0.0164795	0.903326	1.71318	0.776679
262	NA	NA	NA	NA	NA	NA	5.2218e-05	9.30899e-05	2.00223	0.00883151	0.893828	1.78272	0.834077
265	NA	NA	NA	NA	NA	NA	1.45011e-05	2.747e-05	2.06319	0.00339241	0.893828	1.89435	0.921701
266	NA	NA	NA	NA	NA	NA	0.000142528	0.000260425	1.83449	0.0399824	0.903326	1.82718	0.869622
272	NA	NA	NA	NA	NA	NA	0.000321681	0.000443097	1.82625	0.0443473	0.903326	1.37744	0.461991
288	NA	NA	NA	NA	NA	NA	0.000192654	0.000465311	2.09023	0.00969941	0.893828	2.41527	1.27219
291	NA	NA	NA	NA	NA	NA	0.000240254	0.000509798	2.05643	0.0024506	0.893828	2.12191	1.08537
303	NA	NA	NA	NA	NA	NA	8.75759e-06	1.53148e-05	1.9376	0.046194	0.903326	1.74875	0.806321
311	NA	NA	NA	NA	NA	NA	3.68184e-05	2.00437e-05	1.72754	0.0324572	0.903326	0.544393	-0.877281
312	NA	NA	NA	NA	NA	NA	1.42948e-05	1.97945e-05	1.97281	0.00475313	0.893828	1.38473	0.469609
315	NA	NA	NA	5-Fluorouridine monophosphate	-18.1102	NA	1.96028e-05	1.19256e-05	1.61545	0.0473758	0.903326	0.608358	-0.717006
333	NA	NA	NA	NA	NA	NA	3.02902e-05	5.65055e-05	2.03929	0.020072	0.903326	1.86547	0.899543
336	NA	NA	NA	NA	NA	NA	0.000691337	0.00127526	2.06782	0.00545212	0.893828	1.84463	0.883329
347	NA	NA	NA	2,4-DP	-0.359956	NA	4.14638e-05	7.14294e-05	1.98562	0.0242886	0.903326	1.72269	0.784667
622	NA	NA	NA	NA	NA	NA	6.03527e-05	5.65264e-05	1.94104	0.0487687	0.903326	0.936601	-0.0944936
661	NA	NA	NA	NA	NA	NA	0.000158061	0.000109622	1.88895	0.0484889	0.903326	0.693541	-0.527946
663	NA	NA	NA	NA	NA	NA	0.000720591	0.000498306	1.88367	0.0476401	0.903326	0.691524	-0.532148
664	NA	NA	NA	NA	NA	NA	0.000168216	0.000105365	1.81952	0.0482376	0.903326	0.626367	-0.67492
681	NA	NA	NA	NA	NA	NA	3.00751e-05	1.34077e-05	1.93499	0.0285466	0.903326	0.445807	-1.16551
682	NA	NA	NA	NA	NA	NA	4.7308e-05	1.87659e-05	1.88631	0.0472643	0.903326	0.396675	-1.33397
683	NA	NA	NA	NA	NA	NA	0.000127569	5.93589e-05	1.8944	0.0159301	0.903326	0.465308	-1.10374
689	NA	NA	NA	NA	NA	NA	0.000134426	9.25797e-05	1.9201	0.0170759	0.903326	0.688704	-0.538044
693	NA	NA	NA	CDP-N-methylethanolamine	-18.0406	NA	3.83906e-05	2.55947e-05	1.83567	0.028207	0.903326	0.666692	-0.584907
697	NA	NA	NA	NA	NA	NA	4.33331e-05	2.70614e-05	1.93616	0.0133625	0.903326	0.624496	-0.679235
718	NA	NA	NA	NA	NA	NA	0.000218892	0.000180141	2.00391	0.011512	0.893828	0.822969	-0.28109
764	NA	NA	NA	(1R,6R)-6-Hydroxy-2-succinylcyclohexa-2,4-diene-1-carboxylate	-2.80644	NA	0.000102625	9.68774e-05	1.71074	0.0459205	0.903326	0.943991	-0.0831544
823	NA	NA	NA	NA	NA	NA	0.000207756	1.86088e-07	2.11724	0.0204937	0.903326	0.000895704	-10.1247
887	NA	NA	NA	NA	NA	NA	1.05553e-05	1.41806e-05	1.99005	0.0219005	0.903326	1.34346	0.425955
995	NA	NA	NA	NA	NA	NA	3.0839e-05	2.73019e-05	1.9317	0.0370286	0.903326	0.885305	-0.175753
